# Supplementary material for: Beyond Earth, Beyond Time: Preserving Female Fertility in Space Missions
Source: J Clin Med. 2025 Aug 24;14(17):5975. doi: 10.3390/jcm14175975 (PMC12429734; doi:10.3390/jcm14175975)
Supplement: Supplementary file 1 [file jcm-14-05975-s001.zip]

Archive with 1 entries (1 files):
- jcm-3773747-supplementary.pdf
